# Supplementary material for: Reduced CSF orexin levels in rats and patients with systemic inflammation: a preliminary study
Source: BMC Res Notes. 2022 Jun 25;15:221. doi: 10.1186/s13104-022-06121-0 (PMC9233848; doi:10.1186/s13104-022-06121-0)
Supplement: Supplementary file 1 — Additional file 1: Table S1. Physical data and orexin levels in the included rats. [file 13104_2022_6121_MOESM1_ESM.xlsx]

## Sheet: Sheet1
	Table S1. Physical data and orexin levels in enrolled rats
	Sample No.	Body temperature (13.5 h) (℃)	ΔBody weight (13.5 h - 0 h) (g)	Blood orexin (pg/ml)	CSF orexin (pg/ml)
	Saline 1	36.5	12.5	< 40	271.4
	Saline 2	37	5	< 40	233.3
	Saline 3	36.7	11.3	< 40	319.8
	Saline 4	37.1	7.6	< 40	285.5
	Saline 5	36.8	6.3	48.9	210.3
	Saline 6	36.6	12	74.8	202.1
	Saline 7	36.8	9.7	< 40	376.1
	LPS 1	35.6	-16.3	66.6	163.6
	LPS 2	35.6	-15.5	59.2	204.1
	LPS 3	35.1	-22.2	< 40	166.2
	LPS 4	35.1	-15.1	66.6	188.5
	LPS 5	35.9	-24.3	60.3	202.2
	LPS 6	35.8	-17	< 40	216.1
	LPS 7	35.6	-23.3	< 40	189.8
