# Supplementary material for: Reduced CSF orexin levels in rats and patients with systemic inflammation: a preliminary study
Source: BMC Res Notes. 2022 Jun 25;15:221. doi: 10.1186/s13104-022-06121-0 (PMC9233848; doi:10.1186/s13104-022-06121-0)
Supplement: Supplementary file 3 — Additional file 3: Table S2. Demographic, clinical data, and orexin levels in enrolled patients. [file 13104_2022_6121_MOESM3_ESM.xlsx]

## Sheet: Sheet1
	Table S2. Demographic, clinical data, and orexin levels in enrolled patients
	No	Year	Diagnosis	Etiology	Age (yrs)	Sex	SIRS	qSOFA	WBC (/μl)	Hb (g/dl)	Plt (×10000/μl)	PT ratio	T-Bil (mg/dl)	Cre (mg/dl)	Na (mEq/l)	K (mEq/l)	CRP (mg/dl)	Blood orexin (pg/ml)	CSF orexin (pg/ml)	Time of blood sampling	Time of CSF sampling
	1	2013	Meningitis	Viral	20	F	0	0	10000	13.4	30.5	1.14	0.7	0.49	136	4.4	0.22	<40	396.4	PM3:00	PM3:00
	2	2013	Meningitis	Viral	40	M	2	1	5700	15.5	23.5	1.04	0.6	0.88	137	3.6	0.18	<40	150	PM3:15	PM4:45
	3	2014	Meningitis	Bacterial	24	M	4	1	12200	12.1	32.4	1.08	1.3	0.59	136	4.4	1.46	52.3	166.4	PM2:00	PM1:30
	4	2015	Meningitis	Uncharacterized	45	M	0	0	4500	14.8	21	0.93	0.7	0.72	143	3.6	<0.02	<40	237.7	AM11:45	AM11:45
	5	2015	Encephalitis	Autoimmune	77	F	1	3	6200	10.5	15.3	1	0.3	0.39	133	4	0.99	<40	211.7	PM6:15	PM6:15
	6	2015	Meningoencephalitis	Viral	67	M	1	0	8800	14.5	34.4	0.96	0.8	0.6	128	3.9	<0.02	49.8	178.6	PM4:00	PM4:00
	7	2016	Meningoencephalitis	Autoimmune	60	M	2	2	7400	12.9	17.7	1.09	1.1	0.59	130	4	<0.02	<40	221.7	PM0:30	PM0:45
	8	2016	Meniingitis	Viral	36	M	2	2	14100	15	40.7	1.04	0.8	0.49	123	4	1.52	44.9	187.6	PM1:15	PM3:00
	9	2016	Encephalitis	Autoimmune	70	F	0	0	4200	14.2	11.3	0.97	0.3	0.58	145	3.5	0.05	<40	220	PM0:00	PM7:45
	10	2016	Meningitis	Viral	18	M	2	0	11000	15.4	36	3.32	1	0.98	135	4.3	<0.02	<40	204.7	PM7:45	PM7:45
	11	2017	Meningoencephalitis	Viral	71	M	2	0	3700	11.9	12.6	0.9	0.9	2.87	143	4.7	0.36	<40	164.4	PM8:00	PM8:00
	12	2017	Meningoencephalitis	Uncharacterized	65	F	1	1	9300	9.4	67.7	2.03	1	0.31	139	3.5	8.17	<40	159	PM4:45	PM6:15
	13	2017	Meningitis	Uncharacterized	74	F	0	1	9700	8.8	42.6	1.27	0.3	1.03	137	3.4	5.69	<40	318.7	AM11:45	PM6:15
	14	2018	Encephalitis	Viral	70	M	1	1	7500	17.9	15.2	2.7	1.5	0.9	130	7.2	<0.02	<40	350.1	PM5:30	PM7:00
