# Supplementary material for: Reduced CSF orexin levels in rats and patients with systemic inflammation: a preliminary study
Source: BMC Res Notes. 2022 Jun 25;15:221. doi: 10.1186/s13104-022-06121-0 (PMC9233848; doi:10.1186/s13104-022-06121-0)
Supplement: Supplementary file 4 — Additional file 4: Table S3. Comparison of blood tests between SIRS and non-SIRS patients. [file 13104_2022_6121_MOESM4_ESM.xlsx]

## Sheet: Sheet1
	Table S3. Comparison in blood tests between SIRS and non-SIRS patients
		Non-SIRS		SIRS
		(n = 8)		(n = 6)		p value
	White blood cells, /μl, (SD)	7525	(2317.48)	9017	(4044.46)	0.398
	Hemoglobin, g/dl, (SD)	12.94	(3.11)	13.80	(1.69)	0.553
	Platelet, ×10000/μl, (SD)	29.75	(18.77)	27.15	(10.99)	0.769
	Prothrombin time ratio, (SD)	1.38	(0.65)	1.41	(0.94)	0.932
	Total bilirubin, mg/dl, (SD)	0.70	(0.42)	0.95	(0.24)	0.217
	Creatinin, mg/dl, (SD)	0.63	(0.25)	1.07	(0.90)	0.209
	Na, mEq/l, (SD)	136.38	(5.95)	134.00	(6.81)	0.5
	K, mEq/l, (SD)	4.19	(1.26)	4.17	(0.38)	0.97
	C-reactive protein, mg/dl, (SD)	1.90	(3.19)	0.59	(0.71)	0.35
